# Supplementary material for: Spatial and Temporal Trends of SARS-CoV-2 RNA from Wastewater Treatment Plants over 6 Weeks in Cape Town, South Africa
Source: Int J Environ Res Public Health. 2021 Nov 17;18(22):12085. doi: 10.3390/ijerph182212085 (PMC8618134; doi:10.3390/ijerph182212085)
Supplement: Supplementary file 1 [file ijerph-18-12085-s001.zip]

Archive with 1 entries (1 files):
- ijerph-1350742-supplementary.pdf
